# Supplementary material for: Volatile organic compound profiling to explore primary graft dysfunction after lung transplantation
Source: Sci Rep. 2022 Feb 8;12:2053. doi: 10.1038/s41598-022-05994-2 (PMC8827074; doi:10.1038/s41598-022-05994-2)
Supplement: Supplementary file 2 — Supplementary Information 2. [file 41598_2022_5994_MOESM2_ESM.xlsx]

## Sheet: Table2
POPSTAR no.	PGD score within 72 hours	Classification	Cause of death	Surgical approach	CPB	OCS	Donor gender	DCD/DBD	Reason for transplant	Recipient Gender	Recipient age (yrs)	Donor age (yrs)	Donor weight (kg)	Donor height (cm)	Donor BMI	Ventilation (Hours)	ICU LOS after Tx (days)	Hosp length after Tx (days)	1-year mortality	3 month PFTs_FVC (% predicted)	3 month PFTs_FEV1 (% predicted)	3 month PFTs_MEFR (% predicted)	3 month PFTs.75%FVC (% predicted)	3 month PFTs.50%FVC (% predicted)	3 month PFTs.25%FVC (% predicted)	3 month PFTs_MIFR (% predicted)	3 month PFTs_FEV1/FVC ratio	Total ischaemic time (mins)		Alkylated hydrocarbon	Alkylated hydrocarbon	Alkylated alcohol	Ketone	2-Propenoic acid, methyl ester	Nitrogen containing compounds	Alkylated benzene	Alkylated hydrocarbon	Heptadecane	Aldehyde	Heptane, 3-methyl-	Alkylated hydrocarbon	Alkylated hydrocarbon	Nonanal	Nonane, 3-methyl-	Octane	Alkylated hydrocarbon	Undecane, 5-methyl-	Pentane, 2,3,3-trimethyl-	Trichloromethane
2	2	No PGD 3	Trauma-not	MILT	FALSE	No	Female	DBD	Other	Female	56	52	75	157	30.4	264	11	53	No	88.2	87.2	73.2	79.1	84.1	53	46.1	83.0435	358		-1.58164	-0.408508	-2.18267	-0.224805	NA	-0.434201	2.99468	2.76315	2.31033	-0.703146	3.55395	1.22915	0.967527	-1.8884	-0.402186	0.517385	2.35535	-0.78527	1.57398	NA
3	0	No PGD 3	Trauma-not	CS	FALSE	No	Male	DBD	COPD-Emphysema	Male	70	52	90	173	30.1	12	2	21	No	121.5	151.7	131.9	147.6	152.1	246.7	208.8	96.4539	499		-1.58164	-0.408508	1.1424	-0.224805	NA	-0.434201	3.17102	-0.955978	-0.72999	-0.703146	-0.875581	-3.36594	-2.54208	-1.8884	-0.402186	-0.0270995	-0.739898	-0.78527	-2.53485	NA
4	0	No PGD 3	Trauma-not	CS	TRUE	No	Male	DBD	Cystic fibrosis	Male	28	26	70	172	23.7	22	2	39	No	56.8	54.6	85.8	57.1	41.2	39	119.2	82.6446	435		-1.58164	-0.408508	-2.18267	-0.224805	NA	-0.434201	-1.06809	-0.955978	-0.72999	-0.703146	2.4898	0.964086	1.26222	-1.8884	-0.402186	0.0639046	-0.739898	-0.78527	0.406057	NA
5	2	No PGD 3	Trauma-not	CS	FALSE	No	Female	DCD	Cystic fibrosis	Female	38	51	65	168	23	20	4	34	No	69.8	60.2	61.2	40.5	38.8	29.7	88.1	74.3119	699		-1.58164	-0.408508	-2.18267	-0.224805	NA	-0.434201	-1.06809	-0.955978	-0.72999	-0.703146	-0.875581	1.05954	-2.54208	-1.8884	-0.402186	0.189066	2.39752	-0.78527	1.15342	NA
6	3	PGD 3	Trauma-not	MILT	TRUE	No	Female	DCD	Other	Male	60	39	60	174	19.8	722	40	96	No	48.3	59	87	90.2	85.7	88.8	101.4	96.5517	278		2.72277	2.99041	-2.18267	-0.224805	NA	-0.434201	1.3248	-0.955978	-0.72999	3.60854	-0.875581	-3.36594	0.378184	2.59505	2.97816	0.232106	2.42948	2.39537	1.29466	NA
7	0	No PGD 3	Trauma-not	CS	FALSE	No	Female	DCD	COPD-Emphysema	Male	63	56	85	177	27.1	8	4	14	No	75.8	83.4	79.5	85	76.8	89.2	76.6	86.2745	520		-1.58164	-0.408508	1.6412	-0.224805	NA	-0.434201	-1.06809	1.71712	3.1129	-0.703146	-0.875581	1.38908	1.12623	3.25312	-0.402186	0.287698	-0.739898	-0.78527	1.14144	NA
8	2	No PGD 3	Trauma	CS	TRUE	No	Male	DBD	COPD-Emphysema	Male	63	19	60	181	18.3	59	7	55	No	45.1	57.5	87.3	95.3	143.1	214.3	56.3	100	546		-1.58164	-0.408508	0.707266	-0.224805	NA	-0.434201	-1.06809	-0.955978	-0.72999	-0.703146	-0.875581	7.82e-06	0.346071	-1.8884	-0.402186	-0.989851	-0.739898	-0.78527	0.448042	NA
10	3	PGD 3	Trauma	CS	TRUE	No	Male	DBD	COPD-Emphysema	Male	56	24	70	180	21.6	1056	45	102	Yes	28.3	35.3	49.7	51	85.5	107.4	63.4	98.6014	772		2.7417	-0.408508	1.18761	3.82168	NA	-0.434201	-1.06809	-0.955978	-0.72999	3.52922	-0.875581	-3.36594	-2.54208	2.47704	-0.402186	0.0761689	-0.739898	-0.78527	1.02931	NA
11	1	No PGD 3	Trauma-not	CS	TRUE	No	Female	DBD	Cystic fibrosis	Female	24	46	70	174	23.1	8	2	20	Yes	66.6	55.3	71.6	47.4	33.4	16.7	107.5	72.4696	270		-1.58164	-0.408508	1.68767	-0.224805	NA	-0.434201	-1.06809	2.75353	-0.72999	-0.703146	-0.875581	0.527629	0.950211	-1.8884	-0.402186	-0.409449	-0.739898	2.78866	-2.53485	NA
13	2	No PGD 3	Trauma-not	CS	TRUE	No	Male	DBD	COPD-Emphysema	Female	41	31	65	159	25.7	44	4	20	Yes	61.7	69.9	84.4	87.4	82.9	115.1	78.5	97.4359	91		-0.216836	-0.38866	-1.50985	-1.12159	-1.02001	-0.31595	3.0263	-0.35805	-0.426212	-0.107568	-0.708819	-2.12657	1.10047	3.27665	-0.388623	2.15542	-0.389181	-0.513936	1.4964	1.01001
15	0	No PGD 3	Trauma-not	MILT	FALSE	No	Male	DCD	COPD-Emphysema	Female	55	35	70	165	25.7	22	5	42	Yes	NA	NA	NA	NA	NA	NA	NA	NA	412		-0.216836	-0.38866	-1.50985	-1.12159	3.07545	-0.31595	-0.677798	-0.35805	-0.426212	-0.107568	-0.708819	-2.12657	2.46266	-0.846238	-0.388623	-2.41447	-0.389181	-0.513936	-2.30726	-2.91883
16	3	PGD 3	Trauma-not	MILT	FALSE	Yes	Male	DBD	Cystic fibrosis	Male	26	48	137	183	40.9	45	5	25	No	75.5	75.3	91.2	74.8	67.9	78.1	166.2	84.0506	411		4.15658	-0.38866	-1.50985	3.94	-1.02001	-0.31595	-0.677798	-0.35805	-0.426212	4.19515	-0.708819	-2.12657	1.62257	3.4833	-0.388623	2.59271	-0.389181	3.14165	-2.30726	1.74657
17	0	No PGD 3	Trauma-not	MILT	FALSE	No	Female	DBD	COPD-Emphysema	Male	43	44	63	175	20.6	456	19	29	No	61.4	71.8	94.6	109	111.3	97.7	56.1	96.0714	485		-0.216836	-0.38866	-1.50985	-1.12159	-1.02001	-0.31595	-0.677798	-0.35805	-0.426212	-0.107568	-0.708819	2.48359	-2.2322	-0.846238	-0.388623	1.91583	-0.389181	-0.513936	1.4791	1.59666
18	1	No PGD 3	Trauma-not	MILT	FALSE	No	Male	DBD	COPD-Emphysema	Female	57	53	80	174	26.4	34	3	20	No	87.2	93.2	91.2	99.5	76.7	106.6	107.1	90.9774	634		-0.216836	-0.38866	-1.50985	-1.12159	-1.02001	-0.31595	-0.677798	-0.35805	-0.426212	-0.107568	-0.708819	-2.12657	-2.2322	3.40758	-0.388623	1.69448	-0.389181	-0.513936	-2.30726	-2.91883
19	3	PGD 3	Trauma-not	MILT	FALSE	No	Female	DBD	Cystic fibrosis	Female	59	22	60	170	20.8	600	28	47	No	91.5	90.3	68.7	78	65.4	95.8	67.9	83.4615	694		-0.216836	-0.38866	2.26018	-1.12159	-1.02001	3.12308	-0.677798	-0.35805	-0.426212	-0.107568	-0.708819	2.66676	2.26555	3.7941	-0.388623	2.07281	-0.389181	-0.513936	1.29469	1.79653
20	0	No PGD 3	Trauma-not	CS	FALSE	No	Male	DBD	COPD-Emphysema	Female	66	40	80	189	22.4	12	6	25	No	81.2	103	145	162.2	231	469.8	188.7	98.5591	393		-0.216836	-0.38866	2.59696	3.89514	-1.02001	-0.31595	-0.677798	-0.35805	-0.426212	-0.107568	-0.708819	-2.12657	-2.2322	-0.846238	-0.388623	-2.41447	-0.389181	-0.513936	-2.30726	0.314769
21	3	PGD 3	Trauma-not	CS	TRUE	No	Female	DBD	COPD-Emphysema	Female	49	57	45	167	16.1	792	33	62	Yes	27.7	32.3	55.1	54.2	71.5	71.7	48.6	100	571		-0.216836	3.22375	1.96105	-1.12159	-1.02001	-0.31595	3.31651	3.35609	-0.426212	-0.107568	3.39942	2.44873	-2.2322	3.53585	3.55616	2.73637	3.58585	3.69104	2.09792	-2.91883
22	2	No PGD 3	Trauma-not	CS	TRUE	No	Female	DBD	COPD-Emphysema	Female	53	44	70	155	29.1	53	5	20	No	87	102.2	113.4	122.8	138.1	190.6	101.5	99.061	188		-0.216836	-0.38866	1.7999	-1.12159	3.53707	4.38613	-0.677798	3.06629	2.98486	-0.107568	-0.708819	2.71367	-2.2322	-0.846238	-0.388623	2.23265	-0.389181	4.2974	1.37932	1.48506
23	1	No PGD 3	Trauma-not	MILT	TRUE	No	Female	DBD	Other	Female	43	23	65	165	23.9	18	6	32	No	70.2	81.8	88.4	98.8	95.6	134	53.9	100	389		-0.216836	-0.38866	-1.50985	-1.12159	-1.02001	-0.31595	-0.677798	-0.35805	-0.426212	-0.107568	-0.708819	-2.12657	-2.2322	-0.846238	-0.388623	-2.41447	-0.389181	-0.513936	-2.30726	1.38074
24	3	PGD 3	Trauma	CS	TRUE	Yes	Male	DBD	COPD-Emphysema	Male	65	48	90	182	27.2	29	3	43	No	99.2	108.6	101.8	92.1	116.6	110	98.6	85.4167	448		-0.216836	3.69422	2.07082	-1.12159	-1.02001	-0.31595	3.56524	3.27675	-0.426212	-0.107568	3.49243	2.18989	2.02155	-0.846238	3.51512	3.14499	-0.389181	-0.513936	1.25511	-2.91883
25	3	PGD 3	Trauma-not	MILT	FALSE	No	Female	DBD	Other	Female	53	66	50	152	21.6	100	6	21	No	58.5	63.2	67.9	75.1	66.9	67	66.3	91.6667	323		-0.216836	-0.38866	1.75464	-1.12159	-1.02001	-0.31595	-0.677798	-0.35805	3.02396	-0.107568	3.05383	2.6463	2.23986	-0.846238	-0.388623	-2.41447	-0.389181	-0.513936	1.57896	1.83047
26	3	PGD 3	Trauma	CS	TRUE	No	Male	DBD	COPD-Emphysema	Male	59	67	95	171	32.5	120	5	5	Yes	NA	NA	NA	NA	NA	NA	NA	NA	546		-0.216836	-0.38866	-1.50985	-1.12159	-1.02001	-0.31595	-0.677798	-0.35805	-0.426212	-0.107568	3.33573	2.18639	1.97937	-0.846238	-0.388623	2.76575	-0.389181	-0.513936	1.44158	2.23421
27	0	No PGD 3	Trauma-not	MILT	FALSE	Yes	Male	DCD	Other	Female	50	53	110	165	40.4	1344	56	104	No	37.3	42.1	68.3	69.8	85.9	59.5	47.1	96.4912	273		-0.216836	-0.38866	-1.50985	-1.12159	3.75429	-0.31595	-0.677798	-0.35805	-0.426212	-0.107568	-0.708819	-2.12657	1.46888	-0.846238	-0.388623	-2.41447	-0.389181	-0.513936	-2.30726	-2.91883
28	0	No PGD 3	Trauma-not	CS	FALSE	No	Female	DCD	Cystic fibrosis	Male	19	25	110	167	39.4	35	3	38	No	44.6	45.1	60.1	69.6	85.6	52.6	44.4	88.1773	459		-0.216836	-0.38866	2.11937	-1.12159	3.39944	-0.31595	-0.677798	-0.35805	2.93832	-0.107568	-0.708819	2.75074	-2.2322	2.82611	-0.388623	-2.41447	-0.389181	-0.513936	1.10421	-2.91883
29	2	No PGD 3	Trauma-not	CS	TRUE	No	Female	DBD	COPD-Emphysema	Female	68	63	60	168	21.3	159	22	53	No	67.2	71.9	73.5	73.8	70.3	105.2	32.2	89.7849	579		-0.216836	-0.38866	-1.50985	3.37901	-1.02001	-0.31595	-0.677798	-0.35805	-0.426212	-0.107568	-0.708819	-2.12657	-2.2322	-0.846238	-0.388623	-2.41447	-0.389181	-0.513936	-2.30726	1.57817
30	1	No PGD 3	Trauma-not	CS	FALSE	No	Female	DBD	COPD-Emphysema	Female	50	31	80	169	28	13	5	16	No	90.1	101.2	116.3	112.5	114.6	142.9	115.4	96.2457	447		-0.216836	-0.38866	2.02863	-1.12159	3.51957	-0.31595	-0.677798	-0.35805	-0.426212	-0.107568	-0.708819	1.70427	2.39613	-0.846238	-0.388623	-2.41447	-0.389181	-0.513936	1.26191	1.96436
31	0	No PGD 3	Trauma-not	CS	FALSE	No	Male	DCD	Cystic fibrosis	Male	23	17	46	169	16.1	14	3	14	No	63.7	68.1	83.2	65.8	61.8	71.5	59.3	92.4658	697		-0.216836	-0.38866	2.33677	-1.12159	3.4744	-0.31595	-0.677798	-0.35805	-0.426212	-0.107568	-0.708819	2.40625	2.26302	-0.846238	-0.388623	-2.41447	-0.389181	-0.513936	1.21307	-2.91883
32	0	No PGD 3	Trauma-not	CS	TRUE	No	Female	DBD	Other	Female	57	34	65	153	27.8	886	41	93	No	33.2	39.1	62.1	66.9	92.2	140.1	97.2	100	519		-0.216836	-0.38866	-1.50985	-1.12159	-1.02001	-0.31595	-0.677798	-0.35805	-0.426212	-0.107568	3.03508	-2.12657	1.14446	-0.846238	-0.388623	2.32293	-0.389181	-0.513936	2.04452	0.832744
33	1	No PGD 3	Trauma-not	MILT	FALSE	No	Male	DBD	COPD-Emphysema	Female	61	23	70	173	23.4	24	8	116	No	NA	NA	NA	NA	NA	NA	NA	NA	662		-0.216836	-0.38866	-1.50985	-1.12159	-1.02001	-0.31595	-0.677798	-0.35805	-0.426212	-0.107568	-0.708819	1.53754	1.81113	-0.846238	-0.388623	-2.41447	-0.389181	-0.513936	-2.30726	-2.91883
34	0	No PGD 3	Trauma-not	CS	FALSE	No	Male	DBD	Cystic fibrosis	Male	31	50	65	172	22	15	2	25	No	64.5	64.9	97.5	68.6	54.4	48.5	112.1	84.1945	456		-0.216836	-0.38866	-1.50985	-1.12159	-1.02001	-0.31595	-0.677798	-0.35805	-0.426212	-0.107568	-0.708819	-2.12657	-2.2322	-0.846238	-0.388623	-2.41447	-0.389181	-0.513936	1.57281	0.951174
36	0	No PGD 3	Trauma	CS	FALSE	No	Male	DBD	COPD-Emphysema	Male	66	34	80	180	24.7	19	2	17	No	101	74.8	71	50.5	29.7	20.8	149	57.619	344		-0.216836	-0.38866	-1.50985	-1.12159	-1.02001	-0.31595	-0.677798	-0.35805	-0.426212	-0.107568	-0.708819	-2.12657	-2.2322	-0.846238	-0.388623	1.53242	-0.389181	-0.513936	1.38965	-2.91883
37	3	PGD 3	Trauma-not	CS	FALSE	No	Female	DBD	COPD-Emphysema	Female	56	56	75	156	30.8	922	43	64	No	67.9	73.7	83.4	58.1	46.8	96.8	89.5	91.8919	356		-0.216836	-0.38866	2.36305	-1.12159	-1.02001	-0.31595	-0.677798	-0.35805	-0.426212	-0.107568	-0.708819	1.75473	2.09577	-0.846238	-0.388623	-2.41447	-0.389181	-0.513936	-2.30726	1.64888
38	2	No PGD 3	Trauma-not	CS	FALSE	No	Male	DCD	COPD-Emphysema	Male	58	57	80	181	24.4	18	6	15	Yes	94.8	72.5	80.9	47	33.9	21.6	69.1	60.5505	506		-0.216836	-0.38866	-1.50985	-1.12159	-1.02001	-0.31595	3.1964	-0.35805	-0.426212	-0.107568	-0.708819	-2.12657	1.49704	-0.846238	-0.388623	2.02395	3.34587	-0.513936	2.09413	1.49589
39	0	No PGD 3	Trauma-not	MILT	FALSE	No	Female	DBD	Cystic fibrosis	Female	25	25	60	152	26	12	3	31	No	65.3	75.2	87.9	93.1	116.4	180	39.5	100	440		-0.216836	-0.38866	-1.50985	4.24935	-1.02001	-0.31595	-0.677798	-0.35805	-0.426212	-0.107568	-0.708819	-2.12657	-2.2322	-0.846238	-0.388623	-2.41447	-0.389181	-0.513936	1.19656	-2.91883
40	3	PGD 3	Trauma-not	MILT	FALSE	Yes	Male	DCD	COPD-Emphysema	Male	57	56	76	186	22	41	3	15	No	118.7	123.8	142.1	118.7	132.9	86.9	138.8	82.3735	580		4.0832	3.64781	1.20365	-1.12159	-1.02001	-0.31595	3.70242	3.19069	-0.426212	-0.107568	3.65147	-2.12657	1.61294	3.2961	3.61039	2.63873	3.66438	3.24047	2.21545	1.42611
